# Supplementary material for: Characteristics of Waveform Shape in Parkinson’s Disease Detected with Scalp Electroencephalography
Source: eNeuro. 2019 Jun 4;6(3):ENEURO.0151-19.2019. doi: 10.1523/ENEURO.0151-19.2019 (PMC6553574; doi:10.1523/ENEURO.0151-19.2019)
Supplement: Extended Data 1 — Code used for this manuscript. Also available at https://github.com/SwannLab/Jackson_2019. Download Extended Data 1, ZIP file. [file sup_enu-eN-NWR-0151-19-s01.zip]

Archive with 18 entries (15 files):
- Jackson_2019-master/
- Jackson_2019-master/pac.py
- __MACOSX/
- __MACOSX/Jackson_2019-master/
- __MACOSX/Jackson_2019-master/._pac.py
- Jackson_2019-master/README.md
- __MACOSX/Jackson_2019-master/._README.md
- Jackson_2019-master/utils.py
- __MACOSX/Jackson_2019-master/._utils.py
- Jackson_2019-master/Figures_2,3.ipynb
- __MACOSX/Jackson_2019-master/._Figures_2,3.ipynb
- Jackson_2019-master/Figure_1.ipynb
- __MACOSX/Jackson_2019-master/._Figure_1.ipynb
- Jackson_2019-master/shape.py
- __MACOSX/Jackson_2019-master/._shape.py
- Jackson_2019-master/Figure_4.ipynb
- __MACOSX/Jackson_2019-master/._Figure_4.ipynb
- __MACOSX/._Jackson_2019-master
