# Supplementary material for: Characteristics of Waveform Shape in Parkinson’s Disease Detected with Scalp Electroencephalography
Source: eNeuro. 2019 Jun 4;6(3):ENEURO.0151-19.2019. doi: 10.1523/ENEURO.0151-19.2019 (PMC6553574; doi:10.1523/ENEURO.0151-19.2019)
Supplement: Extended Data 1 — Code used for this manuscript. Also available at https://github.com/SwannLab/Jackson_2019. Download Extended Data 1, ZIP file. [file sup_enu-eN-NWR-0151-19-s01.zip › Jackson_2019-master/README.md]

<b>Jackson_2019</b>
<br>Analysis code used to create figures in Jackson et al, 2019
<br>Code used was adapted from: https://github.com/voytekresearch/Cole_2017
<br>
<b>Notebooks</b>
<br>This repo contains notebooks used to generate figures.
<br>
<b>Libraries</b>
<br>utils.py - contains functions for loading data, running group analysis
<br>shape.py - contains functions for calculating waveform shape metrics 
<br>pac.py - contains functions for calculating phase amplitude coupling (PAC)
