# Supplementary material for: Characteristics of Waveform Shape in Parkinson’s Disease Detected with Scalp Electroencephalography
Source: eNeuro. 2019 Jun 4;6(3):ENEURO.0151-19.2019. doi: 10.1523/ENEURO.0151-19.2019 (PMC6553574; doi:10.1523/ENEURO.0151-19.2019)
Supplement: Extended Data 1 — Code used for this manuscript. Also available at https://github.com/SwannLab/Jackson_2019. Download Extended Data 1, ZIP file. [file sup_enu-eN-NWR-0151-19-s01.zip › Jackson_2019-master/Figure_4.ipynb]

# %% [markdown]
<b><font size="5">Figure 4

# %% [markdown]
Visualize peak-to-trough ratio and rise-to-fall ratio with PAC

# %% [markdown]
<b>Imports

# %% [code]
%config InlineBackend.figure_format = 'retina'
%matplotlib inline
#python packages
import numpy as np
import scipy as sp
import matplotlib.pyplot as plt
import pac

import seaborn as sns
sns.set_style('white')

import imp
import shape
import utils

imp.reload(utils)

# %% [markdown]
<b>Load data and calculate waveform shape metrics and PAC

# %% [code]
widthS = 3
Fs, t, S, Sc, flo, fhi = utils.loadmeta()
eeg,rejects = utils.loadPD()
pac = utils.measure_pac(eeg,rejects, flo, fhi, Fs=Fs)
pks,trs,ShR,PTR,StR,RDR = utils.measure_shape(eeg,rejects, widthS=widthS)

# %% [markdown]
We observed a negative correlation between the peak-to-trough and rise-to-fall ratios of the oscillations (spearman, r = -0.73, p = 4e-11). 

# %% [code]
#sharpness ratio and steepness ratio data is pooled to find correlation
allpt = np.log10(np.hstack((PTR['off'],PTR['on'])))
allrd = np.log10(np.hstack((RDR['off'],RDR['on'])))

print(sp.stats.spearmanr(allpt,allrd))


print(sp.stats.spearmanr(PTR['off'][15:30], RDR['off'][15:30]))
print(sp.stats.spearmanr(PTR['on'][15:30], RDR['on'][15:30]))

# %% [markdown]
<b><font size="5">A

# %% [markdown]
Peak-to-trough ratio versus rise-to-fall ratio over sensorimotor channels (C3 and C4) shown separately. Circles represent off medication, while squares represent on medication. The color map corresponds to PAC values to demonstrate if particular shapes are associated with particular PAC values.

# %% [code]
M = .3
mb = np.polyfit(allpt, allrd,1)
xs = np.array([-M,M])
yfit = mb[1] + xs*mb[0]
plt.figure(figsize=(8,6.5))

colors='plasma'#inferno#plasma#viridis#bone#pink
faces='.98'
alphas=1
sizes=90
lw=0.6

fsize=24

plt.fill_between([0,M], [0,0], [M,M], facecolor=faces, alpha=alphas, interpolate=True)
plt.fill_between([-M,0], [0,0], [-M,-M], facecolor=faces, alpha=alphas, interpolate=True)
plt.fill_between([0,M], [0,0], [-M,-M], facecolor='dodgerblue', alpha=0.1, interpolate=True)
plt.fill_between([-M,0], [0,0], [M,M], facecolor=faces, alpha=alphas, interpolate=True)
plt.plot(xs, yfit, 'k--',linewidth=1)
plt.plot([-M,M],[0,0],'k-',alpha=.3)
plt.plot([0,0],[-M,M],'k-',alpha=.3)
plt.xlabel('log peak-to-trough ratio',size=fsize)
plt.ylabel('log rise-to-fall ratio',size=fsize)
plt.xlim((-M,M))
plt.ylim((-M,M))
plt.xticks([-M,0,M],size=fsize)
plt.yticks([-M,0,M],size=fsize)
plt.legend(loc='best',fontsize=fsize)

plt.scatter(np.log10(PTR['off']), np.log10(RDR['off']),\
            c=pac['off'], s=sizes,cmap=colors,alpha=1,linewidths=lw,edgecolors='black',label="OFF", marker="o")
plt.scatter(np.log10(PTR['on']), np.log10(RDR['on']),\
            c=pac['on'], s=sizes,cmap=colors,alpha=1,linewidths=lw,edgecolors='black',label="ON",marker="s")#label="on"
# plt.scatter(np.log10(PTR['C']), np.log10(RDR['C']),\
#             c=pac['C'], s=sizes,cmap=colors,alpha=1,linewidths=lw,edgecolors='black',label="CONTROL",marker="o")#label="on"


colorb=plt.colorbar(label='Modulation Index')
colorb.ax.tick_params(labelsize=fsize)
colorb.set_label(label='Modulation Index',size=fsize)
plt.legend(loc='best',fontsize=fsize)


plt.tight_layout()
plt.savefig('Fig5A_23.eps', format='eps', dpi=1000)

# %% [markdown]
<b><font size="5">C

# %% [markdown]
Shows the representative waveform shape for each quadrant. Quadrant 4 (blue) exhibits sharper peaks and steeper decays.

# %% [code]
import matplotlib.pyplot as plt
import numpy as np

Ncycles = 4
cw = np.array([0,.01,.05,.1,.2,1,.9,.8,.7,.6,.5,.4,.3,.2,.1,.05,.01])
cw = np.tile(cw,(Ncycles))
tc = np.arange(len(cw))

iw = np.array([0,.8,.9,.95,.99,1,.99,.95,.9,.8,.7,.6,.5,.4,.3,.2,.1])
iw = -iw + 1
iw = np.tile(iw,(Ncycles))
ti = np.arange(len(cw))
lineg='.35'

plt.figure(figsize=(5,5))
plt.subplot(2,2,2)
plt.plot(tc,cw,lineg,linewidth=3)
plt.xticks([],[],visible=False)
plt.ylim((-.1,1.1))
plt.yticks([],[],visible=False)
plt.xlim((0,len(tc)))

plt.subplot(2,2,4)
plt.plot(ti,iw,lineg,linewidth=3)
plt.fill_between([0,100],[-5,-5],[100,0], facecolor='dodgerblue', alpha=0.1, interpolate=True)
plt.xticks([],[],visible=False)
plt.yticks([],[],visible=False)
plt.xlabel('time',size=20)
plt.ylim((-.1,1.1))
plt.xlim((0,len(tc)))

plt.subplot(2,2,3)
plt.plot(tc,-cw,lineg,linewidth=3)
plt.ylabel('Voltage',size=20)
plt.xlabel('time',size=20)
plt.xticks([],[],visible=False)
plt.ylim((-1.1,.1))
plt.yticks([],[],visible=False)
plt.xlim((0,len(tc)))

plt.subplot(2,2,1)
plt.plot(ti,-iw,lineg,linewidth=3)
plt.xticks([],[],visible=False)
plt.ylabel('Voltage',size=20)
plt.yticks([],[],visible=False)
plt.ylim((-1.1,.1))
plt.xlim((0,len(tc)))
plt.tight_layout()

# %% [code]
